# Supplementary material for: Target-selective vertebrate motor axon regeneration depends on interaction with glial cells at a peripheral nerve plexus
Source: PLoS Biol. 2023 Aug 17;21(8):e3002223. doi: 10.1371/journal.pbio.3002223 (PMC10464982; doi:10.1371/journal.pbio.3002223)
Supplement: S1 Data — (XLSX) [file pbio.3002223.s005.xlsx]

## Sheet: Figure 1H
		Measurements are maximum fin angles measured in ImageJ as shown in figure 1G. Pre = pre-transection measurement. 5h, 24h, and 48h refers to hours post transection.
		Missing values indicate that the fish died or that the fin position was not measurable either because the larvae was at a tilt or the fin was too close to the body wall to be distinguishable after injury
		Uninjured fin				Transected side
Date	Fish ID	Pre left	5h left	24h left	48h left	Pre right	5h right	24h right	48h right
19.6.24	F1	40.389	83.965	51.644	104.904	48.097	6.836	5.392	99.817
	F2	32.249	81.63	24.7	50.871	50.921	5.146	3.316	103.007
	F3	78.566	61.774	48.578	89.863	60.053	2.731	5.923	63.787
	F4	58.002	85.683	111.856	110.663	45.308	5.184	3.513	31.433
	F5	78.483	57.526	81.36	82.821	98.412	3.911	7.164	81.494
	F6		69.017	80.307	63.97		5.507	7.021	93.167
	F7	67.322	71.225	96.089	100.934	69.746		3.788	99.685
	F8	102.349	96.209	50.392	114.131	88.688		8.218	103.118
	F9	74.351	71.908	72.653	111.656	78.788	5.093	3.218	77.153
	F10	45.518	37.887	54.306	87.56	50.827		5.945	64.76
19.6.18	F1	103.885	75.532	89.561		95.236	7.064	19.472
	F2	98.175	70.451	71.986	52.186	80.014	6.416	7.051	45.232
	F3	36.758	59.6	55.764	70.193	36.821	6.933	4.228	89.884
	F4	58.067	73.696	56.952	112.33	58.915		5.07	81.864
	F5	45.654	57.595	45.844	88.388	67.155	4.719	4.63	56.914
	F6	52.707	70.299	65.861	100.63	82.496	6.987	10.812	75.592
	F11	40.542	51.867	45.255	85.042	43.062	6.291	5.257	46.548
	F12	40.91	67.367	47.803	42.895	45.371	5.886	33.83	91.512
	F13	77.891	70.146	37.797		52.413	6.379	6.531
	F16	54.689	76.271	66.748	60.193	57.619	11.599	6.441	60.007
	n	19	20	20	18	19	16	20	18
	Mean	62.45	69.48	62.77	84.96	63.68	6.043	7.841	75.83
	Std. Deviation	22.7	12.98	21.3	23.26	18.73	1.907	7.083	21.8
	Std. Error of Mean	5.207	2.902	4.763	5.482	4.297	0.4768	1.584	5.139

## Sheet: Figure 2D
Quantification of muscle localization of sparsely labeled axons pre-injury compared to where these axons innervated at 2 dpt.
Abductor muscle coded as 0 and adductor muscle coded as 1
Muscle pre-injury	Muscle at 2 dpt
0	0
0	0
0	0
0	0
0	0
0	0
0	0
0	0
0	0
0	0
0	0
0	0
0	0
0	0
0	0
0	0
0	0
0	0
0	0
0	0
0	0
0	0
0	0
0	1
0	0
0	0
0	0
0	0
0	0
1	1
1	1
1	1
1	0
1	1
1	1
1	0
1	1
1	1
1	1
1	1
1	1
1	1
1	1
1	1
1	1
1	1
1	1
1	1
1	1
1	1
1	1
1	1
1	1
1	1

## Sheet: Figure 2F
Quantification of domain localization of sparsely labeled axons pre-injury compared to where these axons innervated at 2 dpt.
Refer to figure 2E for domain definitions
Domain pre-injury	Domain at 2 dpt
4	4
4	4
4	4
4	4
4	4
4	4
4	4
4	4
4	4
4	4
4	4
4	4
4	4
4	4
3	3
3	3
3	3
3	3
3	3
3	3
3	3
3	3
2	2
2	2
2	3
2	2
2	1
2	2
2	2
2	2
2	2
2	2
2	2
2	2
2	2
2	3
2	2
2	1
2	2
1	1
1	1
1	1
1	1
1	1
1	1
1	1
1	1
1	1
1	1
1	1
1	1
1	2
1	3
1	3

## Sheet: Figure 4B
		Quantification of the number of ErbB3>GFP-labeled Schwann cells localized to the abductor muscle, adductor muscle, or the dorsal plexus
		Abductor	Adductor	Plexus	Total
3.18.2022	1_ctrl	6	6		12
3.18.2022	2_ctrl	7	3	3	13
3.18.2022	3_ctrl	8	1	1	12
3.18.2022	4_ctrl	6	3		11
3.18.2022	5_ctrl	5	2	2	11
3.18.2022	6_ctrl	5	2	1	8
3.18.2022	7_ctrl	12	2	1	15
4.27.2022	ctrl 1	9	2	3	14

## Sheet: Figure 5E
	Using Simple neurite tracer to trace zCrest:GFP+ signal on the adductor muscle. Values are sum of total traced axon length (microns) per fin at 2 days post transection . Data were collected 4.27.2022, 4.13.2022, and 8.31.2022
	no NTR		37a> NTR-tagRFP +
	ctrl	Ronidazole	ctrl	Ronidazole
	464.19	1055.71	773.966	757.35
	147.254	716.091	979.367	731.01
	989.767	58.8968	1248.63	1290.28
	816.379	921.907	1050.96	745.989
	1296.47	1030.26	693.86	721.477
	134.216	771.436	595.203	1582.02
	1496.67	361.345	730.866	1353.88
	1314.49	1095.66	1210.4	2283.28
	576.212	1643.62	1717.38	2329.8
		1633.46	1454.69	1026.39
		1399.22	1305.84	1689.86
		932.084		1576.63
				1785.69
				1865.56
				1733.24
				2024.14
				1281.85
				2053.15
				1623.22
				1485.88
n	9	12	11	20
Minimum	134.2	58.9	595.2	721.5
Maximum	1497	1644	1717	2330
Range	1362	1585	1122	1608
Mean	804	968.3	1069	1497
Std. Deviation	508	468.4	353.9	506.3
Std. Error of Mean	169.3	135.2	106.7	113.2

## Sheet: Figure 6C
	Categorization of plexus organization in regenerated fins
	no NTR		37a> NTR-tagRFP +
	ctrl	Ronidazole	ctrl	Ronidazole
	1	1	3	3
	2	1	1	3			1= none, mild
	1	2	1	3			2 = moderate
	1	1	2	3			3 = severe
	1	1	2	3			All animals scored blinded
	1	2	1	3			Each value is a different fin/animal.
	1	1	1	3
	3	1	1	3
	2	1	2	3
		1	1	2
		1	2	3
		1	1	3
		1		3
				3
				3
				3
				3
				3
				3
				3
	Total counts of each score
1	6	11	7	0
2	2	2	4	1
3	1	0	1	19
SUM	9	13	12	20
Convert table above to percentages
1	66.6667	84.6154	58.3333	0
2	22.2222	15.3846	33.3333	5
3	11.1111	0	8.33333	95
SUM	100	100	100	100	*to double check formulas

## Sheet: Figure S2B
	Count of # of fascicles dorsal to the dorsal plexus
	Pre-transection		Regeneration (2 dpt)
	Siblings	sox10 -/-	Siblings	sox10 -/-
	4	6	10	15
	3	5	3	22
	3	8	6	6
	3	6	10	16
	7	5	12	19
	3	7	10	17
	2	6	17	17
	6	8	11	15
	4	5	5	11
	3	2	6	12
	2		2
	3		9
	1		6
n	13	10	13	10
Mean	3.385	5.8	8.231	15
Std. Deviation	1.609	1.751	4.086	4.472
Std. Error of Mean	0.4463	0.5538	1.133	1.414

## Sheet: Figure S2D
	Categorization of plexus disorder. Each value is from a different animal. Scored blinded
	Sibling	sox10 -/-
	1	3
	1	2
	1	3
	1	3
	1	3
	1	3
	2	3
	2	3
	2	3
	2	3
	2	3
	2
	3
N	13	11
	Total Counts for each score
1	6	0
2	6	1
3	1	10
SUM	13	11
	Convert table above to percentages
1	0.461538	0
2	0.461538	0.0909091
3	0.0769231	0.909091
SUM	1	1	*to double check formulas
